# Supplementary material for: Relations between Structure and Zn(II) Binding Affinity Shed Light on the Mechanisms of Rad50 Hook Domain Functioning and Its Phosphorylation
Source: Int J Mol Sci. 2022 Sep 22;23(19):11140. doi: 10.3390/ijms231911140 (PMC9569753; doi:10.3390/ijms231911140)
Supplement: Supplementary file 1 [file ijms-23-11140-s001.zip]

Archive with 1 entries (1 files):
- ijms-1902710-supplementary.pdf
